# Supplementary material for: Gdaphen, R pipeline to identify the most important qualitative and quantitative predictor variables from phenotypic data
Source: BMC Bioinformatics. 2023 Jan 26;24:28. doi: 10.1186/s12859-022-05111-0 (PMC9878791; doi:10.1186/s12859-022-05111-0)
Supplement: Supplementary file 1 — Additional file 1. Table S1: List of R packages implemented on Gdaphen. [file 12859_2022_5111_MOESM1_ESM.xlsx]

## Sheet: Sheet1
Package	R citation
R	R Core Team (2021). R: A language and environment for statistical computing. R Foundation for Statistical Computing, Vienna, Austria. URL https://www.R-project.org/.
PCAmixdata	Marie Chavent, Vanessa Kuentz, Amaury Labenne, Benoit Liquet and Jerome Saracco (2017). PCAmixdata: Multivariate Analysis of Mixed Data. R package version 3.1. https://CRAN.R-project.org/package=PCAmixdata. https://arxiv.org/abs/1411.4911
caret	Max Kuhn (2020). caret: Classification and Regression Training. R package version 6.0-86. https://CRAN.R-project.org/package=caret
Hmisc	Frank E Harrell Jr, with contributions from Charles Dupont and many others. (2021). Hmisc: Harrell Miscellaneous. R package version 4.5-0. https://CRAN.R-project.org/package=Hmisc
readxl	Hadley Wickham and Jennifer Bryan (2019). readxl: Read Excel Files. R package version 1.3.1. https://CRAN.R-project.org/package=readxl
xlsx	Adrian Dragulescu and Cole Arendt (2020). xlsx: Read, Write, Format Excel 2007 and Excel 97/2000/XP/2003 Files. R package version 0.6.5. https://CRAN.R-project.org/package=xlsx
openxlsx	Philipp Schauberger and Alexander Walker (2020). openxlsx: Read, Write and Edit xlsx Files. R package version 4.2.3. https://CRAN.R-project.org/package=openxlsx
tidyr	Hadley Wickham (2021). tidyr: Tidy Messy Data. R package version 1.1.3. https://CRAN.R-project.org/package=tidyr
dplyr	Hadley Wickham, Romain François, Lionel Henry and Kirill Müller (2021). dplyr: A Grammar of Data Manipulation. R package version 1.0.6. https://CRAN.R-project.org/package=dplyr
gtools	Gregory R. Warnes, Ben Bolker and Thomas Lumley (2020). gtools: Various R Programming Tools. R package version 3.8.2. https://CRAN.R-project.org/package=gtools
gdata	Gregory R. Warnes, Ben Bolker, Gregor Gorjanc, Gabor Grothendieck, Ales Korosec, Thomas Lumley, Don MacQueen, Arni Magnusson, Jim Rogers and others (2017). gdata: Various R Programming Tools for Data Manipulation. R package version 2.18.0. https://CRAN.R-project.org/package=gdata
ggplot2	H. Wickham. ggplot2: Elegant Graphics for Data Analysis. Springer-Verlag New York, 2016.
lattice	Sarkar, Deepayan (2008) Lattice: Multivariate Data Visualization with R. Springer, New York. ISBN 978-0-387-75968-5
mlbench	Newman, D.J. & Hettich, S. & Blake, C.L. & Merz, C.J. (1998). UCI Repository of machine learning databases [http://www.ics.uci.edu/~mlearn/MLRepository.html]. Irvine, CA: University of California, Department of Information and Computer Science.
gridGraphics	Paul Murrell and Zhijian Wen (2020). gridGraphics: Redraw Base Graphics Using 'grid' Graphics. R package version 0.5-1. https://CRAN.R-project.org/package=gridGraphics
cowplot	Claus O. Wilke (2020). cowplot: Streamlined Plot Theme and Plot Annotations for 'ggplot2'. R package version 1.1.1. https://CRAN.R-project.org/package=cowplot
ggpubr	Alboukadel Kassambara (2020). ggpubr: 'ggplot2' Based Publication Ready Plots. R package version 0.4.0. https://CRAN.R-project.org/package=ggpubr
gtable	Hadley Wickham and Thomas Lin Pedersen (2019). gtable: Arrange 'Grobs' in Tables. R package version 0.3.0. https://CRAN.R-project.org/package=gtable
data.table	Matt Dowle and Arun Srinivasan (2021). data.table: Extension of `data.frame`. R package version 1.14.0. https://CRAN.R-project.org/package=data.table
stringr	Hadley Wickham (2019). stringr: Simple, Consistent Wrappers for Common String Operations. R package version 1.4.0. https://CRAN.R-project.org/package=stringr
randomForest	A. Liaw and M. Wiener (2002). Classification and Regression by randomForest. R News 2(3), 18--22.
mlbench	Newman, D.J. & Hettich, S. & Blake, C.L. & Merz, C.J. (1998). UCI Repository of machine learning databases [http://www.ics.uci.edu/~mlearn/MLRepository.html]. Irvine, CA: University of California, Department of Information and Computer Science.
caret	Max Kuhn (2020). caret: Classification and Regression Training. R package version 6.0-86. https://CRAN.R-project.org/package=caret
rlist	Kun Ren (2016). rlist: A Toolbox for Non-Tabular Data Manipulation. R package version 0.4.6.1. https://CRAN.R-project.org/package=rlist
FactoMineR	Sebastien Le, Julie Josse, Francois Husson (2008). FactoMineR: An R Package for Multivariate Analysis. Journal of Statistical Software, 25(1), 1-18. 10.18637/jss.v025.i01
grid	R Core Team (2021). R: A language and environment for statistical computing. R Foundation for Statistical Computing, Vienna, Austria. URL https://www.R-project.org/.
ggforce	Thomas Lin Pedersen (2021). ggforce: Accelerating 'ggplot2'. R package version 0.3.3. https://CRAN.R-project.org/package=ggforce
randomcoloR	Ron Ammar (2019). randomcoloR: Generate Attractive Random Colors. R package version 1.1.0.1. https://CRAN.R-project.org/package=randomcoloR
scatterplot3d	Ligges, U. and Mächler, M. (2003). Scatterplot3d - an R Package for Visualizing Multivariate Data. Journal of Statistical Software 8(11), 1-20.
gridBase	Paul Murrell (2014). gridBase: Integration of base and grid graphics. R package version 0.4-7. https://CRAN.R-project.org/package=gridBase
nnet	Venables, W. N. & Ripley, B. D. (2002) Modern Applied Statistics with S. Fourth Edition. Springer, New York. ISBN 0-387-95457-0
reshape2	Hadley Wickham (2007). Reshaping Data with the reshape Package. Journal of Statistical Software, 21(12), 1-20. URL http://www.jstatsoft.org/v21/i12/
scatterplot3d	Ligges, U. and Mächler, M. (2003). Scatterplot3d - an R Package for Visualizing Multivariate Data. Journal of Statistical Software 8(11), 1-20
Rmisc	Ryan M. Hope (2013). Rmisc: Rmisc: Ryan Miscellaneous. R package version 1.5. https://CRAN.R-project.org/package=Rmisc
GGally	Barret Schloerke, Di Cook, Joseph Larmarange, Francois Briatte, Moritz Marbach, Edwin Thoen, Amos Elberg and Jason Crowley (2021). GGally: Extension to 'ggplot2'. R package version 2.1.1. https://CRAN.R-project.org/package=GGally
parcoords	Mike Bostock, Kai Chang, Xing Yun, Kenton Russell and Anobel Odisho (2019). parcoords: 'Htmlwidget' for 'd3.js' Parallel Coordinates Chart. R package version 1.0.0. https://CRAN.R-project.org/package=parcoords
viridis	Simon Garnier, Noam Ross, Robert Rudis, Antônio P. Camargo, Marco Sciaini, and Cédric Scherer (2021). Rvision - Colorblind-Friendly Color Maps for R. R package version 0.6.1.
SnowballC	Milan Bouchet-Valat (2020). SnowballC: Snowball Stemmers Based on the C 'libstemmer' UTF-8 Library. R package version 0.7.0. https://CRAN.R-project.org/package=SnowballC
lsa	Fridolin Wild (2020). lsa: Latent Semantic Analysis. R package version 0.73.2. https://CRAN.R-project.org/package=lsa
hrbrthemes	Bob Rudis (2020). hrbrthemes: Additional Themes, Theme Components and Utilities for 'ggplot2'. R package version 0.8.0. https://CRAN.R-project.org/package=hrbrthemes
