# Supplementary material for: Gdaphen, R pipeline to identify the most important qualitative and quantitative predictor variables from phenotypic data
Source: BMC Bioinformatics. 2023 Jan 26;24:28. doi: 10.1186/s12859-022-05111-0 (PMC9878791; doi:10.1186/s12859-022-05111-0)
Supplement: Supplementary file 2 — Additional file 2. Table S2: Input data of Scn10aG1662 mutant mouse line. Each row shows data from one individual and each column all the features quantified and metadata. [file 12859_2022_5111_MOESM2_ESM.xlsx]

## Sheet: article_all
Ind	Genotype	Sex:: Sex	Line:: LineName	Background:: Background (%)	Age:: Age (weeks)	Hot Plate 47: Latency:: First response (s)	Hot Plate 47: Coping reactions:: Total (nb/min)	Hot Plate 50: Latency:: First response (s)	Hot Plate 50: Coping reactions:: Total (nb/min)	Hot Plate 54: Latency:: First response (s)	Hot Plate 54: Coping reactions:: Total (nb/min)	Tail Flick:: Latency (s)	Plantar Hargreaves:: Latency (s)	Acetone:: Withdrawal and Flicks (duration)	Cold Plate 5: Paw lifts and jumps:: Frequency (nb)	Von Frey:: Threshold (g)	Tail Pressure:: Threshold (g)
6929	wt	female	Scn10aG1662S	C57BL/6NCr	8 - 12	52.16	1	14.96	8	9.71	10	6.2	6.1625	3.83	1	0.0538333	274.467
6931	wt	female	Scn10aG1662S	C57BL/6NCr	8 - 12	60	2	10.1	11	9.78	14	4.5	7.05	12.7	18	0.121167	303.1
7103	wt	female	Scn10aG1662S	C57BL/6NCr	8 - 12	19.49	1.33	36.1	4	15.77	14	5.5	6.025	3.48	6.5	0.635833	306.333
7114	wt	female	Scn10aG1662S	C57BL/6NCr	8 - 12	26.11	0.33	31.9	6	10.23	14	8.9	4.7125	1.59	12.5	0.6675	331.4
7115	wt	female	Scn10aG1662S	C57BL/6NCr	8 - 12	40.76	1.66	25.81	4	6.89	14	8.5	12.4125	2.85	4	0.6425	337.533
7270	wt	female	Scn10aG1662S	C57BL/6NCr	8 - 12	42.51	2.66	22.76	10	10	12	6.5	4.8625	5.64	2.5	0.884167	167.533
3	wt	female	Scn10aG1662S	C57BL/6NCr	8 - 12	121.6	0.33	13.38	7	7.57	14	9.7	4.325	5.87	1.5	0.26625	300.2
14	wt	female	Scn10aG1662S	C57BL/6NCr	8 - 12	40	5.33	22	9	11.33	12	5.6	6.15	9.03	15.5	0.70125	202.767
18	wt	female	Scn10aG1662S	C57BL/6NCr	8 - 12	28.48	2.33	10.48	12	10.57	12	8.9	5.6625	5.31	7	1.1775	178.633
20	wt	female	Scn10aG1662S	C57BL/6NCr	8 - 12	50.48	0	15.59	10	8	22	6.3	4.825	4.25	2	0.91375	267.7
41	wt	female	Scn10aG1662S	C57BL/6NCr	8 - 12	83.26	2	20.93	16	7.8	10	4.8	5.625	6.24	3.5	0.56875	259.267
42	wt	female	Scn10aG1662S	C57BL/6NCr	8 - 12	50.78	1	19.53	9	5.72	18	6.17895	4.675	6.07	3	0.56375	248.84
61	wt	female	Scn10aG1662S	C57BL/6NCr	8 - 12	43	2.3	28.94	6	9.79	14	7.6	5.7	1.59	3	0.8725	213.133
62	wt	female	Scn10aG1662S	C57BL/6NCr	8 - 12	31.17	2	18.89	10	8.66	12	3.4	5.625	1.56	6.5	0.574625	263.967
13	wt	female	Scn10aG1662S	C57BL/6NCr	8 - 12	164	0	13.14	10	5.4	10	6.6	6.6	4.95	3.5	0.82625	288.067
14	wt	female	Scn10aG1662S	C57BL/6NCr	8 - 12	28.68	2.33	14.17	14	4.23	18	3.1	8.325	5.69	2	0.722125	283.333
35	wt	female	Scn10aG1662S	C57BL/6NCr	8 - 12	31.81	1.66	18.5	11	5.1	12	5.3	5.9125	2.99	4	0.31	215.2
37	wt	female	Scn10aG1662S	C57BL/6NCr	8 - 12	25.64	0.33	14.64	12	5	18	3.7	4.675	5.42	20.5	0.225875	162.933
38	wt	female	Scn10aG1662S	C57BL/6NCr	8 - 12	31.11	3.66	12.86	9	9.76	16	5.6	5.975	5.59	2.5	0.5575	139.667
19	wt	female	Scn10aG1662S	C57BL/6NCr	8 - 12	28.5	2.66	17	11	6.69	18	6.7	5.225	4.93	1	0.435875	232.733
6935	het	female	Scn10aG1662S	C57BL/6NCr	8 - 12	66.16	1	16.31	4	15.04	16	5.8	7.7125	8.3	5	0.13225	180.067
6936	het	female	Scn10aG1662S	C57BL/6NCr	8 - 12	39.57	1.33	17.34	11	9.13	20	8	6.475	9.12	15.5	0.168417	166.8
6937	het	female	Scn10aG1662S	C57BL/6NCr	8 - 12	49	2	9.76	11	8.5	20	7.4	6.65	4.46	7.5	0.0653333	162.267
7101	het	female	Scn10aG1662S	C57BL/6NCr	8 - 12	33.38	1	31.35	5	15.04	6	5.1	5.475	3.76	3.5	0.718333	311.833
7104	het	female	Scn10aG1662S	C57BL/6NCr	8 - 12	27.9	1.66	13.46	7	9.83	18	5.3	5.875	1.2	3	0.624167	348.733
7105	het	female	Scn10aG1662S	C57BL/6NCr	8 - 12	47	0.66	14.14	9	8.33	16	6.6	5.1	1.15	1.5	0.558	337.033
7269	het	female	Scn10aG1662S	C57BL/6NCr	8 - 12	58.18	0.66	21.11	4	14.22	12	5.8	5.05	15.6	0.5	0.975	194.333
7275	het	female	Scn10aG1662S	C57BL/6NCr	8 - 12	32.51	0.33	13.11	7	4.01	8	5.1	4.6625	7.74	2	0.643333	191.667
7280	het	female	Scn10aG1662S	C57BL/6NCr	8 - 12	92.51	1	16.84	12	13.52	8	3.4	8.5125	4.69	2	0.380833	166.2
7282	het	female	Scn10aG1662S	C57BL/6NCr	8 - 12	25.34	2	25	5	13.58	6	3.5	3.7625	11.95	3.5	0.3375	214.867
12	het	female	Scn10aG1662S	C57BL/6NCr	8 - 12	43.46	3	10.29	12	9.33	12	3.8	6.025	1.22	23	0.88125	175
13	het	female	Scn10aG1662S	C57BL/6NCr	8 - 12	38.18	3.33	19.38	13	8.3	12	7.7	5.7	4.23	2.5	0.605	153.867
19	het	female	Scn10aG1662S	C57BL/6NCr	8 - 12	55.96	4	21	10	6.36	12	10.7	8.4375	21.6	6	1.05	216.333
40	het	female	Scn10aG1662S	C57BL/6NCr	8 - 12	43.52	0.66	11.01	13	9.33	12	9.4	4.6625	3.55	2	0.43625	259.2
67	het	female	Scn10aG1662S	C57BL/6NCr	8 - 12	20.38	2	16.19	7	6.52	12	6.3	9.7375	7.11	6.5	0.425	209.3
15	het	female	Scn10aG1662S	C57BL/6NCr	8 - 12	50.71	0.66	20	13	5.19	16	4	5.5625	8.43	1.5	0.218625	298
16	het	female	Scn10aG1662S	C57BL/6NCr	8 - 12	43.24	2.33	18	12	5.76	12	3.8	5.5625	4.09	9.5	0.29375	202.333
33	het	female	Scn10aG1662S	C57BL/6NCr	8 - 12	59.85	0.66	11.26	6	8.63	12	6.5	4.1125	4.99	2.5	0.505875	199.533
12	het	female	Scn10aG1662S	C57BL/6NCr	8 - 12	36.33	1.33	12.83	13	4.57	20	5.9	6.975	0.99	5.5	0.40625	141.133
15	het	female	Scn10aG1662S	C57BL/6NCr	8 - 12	37.28	2.33	16.9	12	6.33	20	6.1	7.5	4.93	2.5	0.195	158.133
18	het	female	Scn10aG1662S	C57BL/6NCr	8 - 12	31.63	0.66	9.58	14	9	16	5.94762	5.925	5.06	1.5	0.44125	214.887
28	het	female	Scn10aG1662S	C57BL/6NCr	8 - 12	32.84	1	15.51	7	11.62	8	4.7	8.2375	5.18	1.5	0.264875	226
6930	homo	female	Scn10aG1662S	C57BL/6NCr	8 - 12	46.5	2.66	15.53	12	8.31	14	7	6.975	7.34	3.5	0.129333	291.567
7102	homo	female	Scn10aG1662S	C57BL/6NCr	8 - 12	27.72	0.33	17.27	8	17.72	14	4.8	3.475	3.63	2.5	0.58725	334.267
7113	homo	female	Scn10aG1662S	C57BL/6NCr	8 - 12	26.8	1.66	24.34	4	17.14	4	6.5	5.225	3.04	2.5	0.3925	429.533
7272	homo	female	Scn10aG1662S	C57BL/6NCr	8 - 12	60.88	2	31.11	10	5.26	10	8	4.5625	4.81	5	0.4475	177.333
7273	homo	female	Scn10aG1662S	C57BL/6NCr	8 - 12	35.75	1.66	19.55	5	12.36	14	6.3	3.3875	15.03	5.5	0.456583	151.467
7281	homo	female	Scn10aG1662S	C57BL/6NCr	8 - 12	49.78	1.66	30.92	8	11.78	8	4.7	7.25	14.73	5.5	0.480833	203.867
1	homo	female	Scn10aG1662S	C57BL/6NCr	8 - 12	32	1	23.89	9	7.65	20	7.1	6.0125	13.23	5	0.25375	303.4
6	homo	female	Scn10aG1662S	C57BL/6NCr	8 - 12	180	1.33	16.6	8	9.17	16	3.2	14.2625	10.86	8.5	0.7975	304.767
21	homo	female	Scn10aG1662S	C57BL/6NCr	8 - 12	180	1.33	7.37	14	8.11	10	7.4	7.325	9.06	7	0.51	230.967
26	homo	female	Scn10aG1662S	C57BL/6NCr	8 - 12	45.76	1.33	18.5	11	5.7	18	11.6	6.8875	7.08	31.5	0.475	207.267
28	homo	female	Scn10aG1662S	C57BL/6NCr	8 - 12	26.37	4.33	17.72	16	7.91	14	8.3	6.575	15.64	15.5	0.58125	201.6
55	homo	female	Scn10aG1662S	C57BL/6NCr	8 - 12	49.22	4.33	17.43	9	11.65	18	7.8	5.1625	4.12	15	0.6275	265.933
68	homo	female	Scn10aG1662S	C57BL/6NCr	8 - 12	65.34	2	23.95	8	7.99	12	9.3	8.4625	3.17	6	0.4825	238.4
5	homo	female	Scn10aG1662S	C57BL/6NCr	8 - 12	48.28	2.33	24.52	11	6.21	14	10.7	5.1625	6.59	4	0.93625	314.167
12	homo	female	Scn10aG1662S	C57BL/6NCr	8 - 12	46.83	0	21.52	11	7.98	12	6.7	10.775	4.59	7	1.01375	321.2
34	homo	female	Scn10aG1662S	C57BL/6NCr	8 - 12	43.68	0.33	18.1	9	5.7	14	6.1	6.125	16	1.5	0.74125	133.2
11	homo	female	Scn10aG1662S	C57BL/6NCr	8 - 12	37.2	2.33	10.75	14	8.2	10	7	5.15	7.98	3	0.347125	155.467
14	homo	female	Scn10aG1662S	C57BL/6NCr	8 - 12	23.4	1.66	16.1	16	9.2	20	6.7	7.7625	3.08	5	0.272	158.333
29	homo	female	Scn10aG1662S	C57BL/6NCr	8 - 12	27.8	2.33	11.7	11	14.34	6	11.7	6.5875	5.11	0	0.188375	173.867
6994	wt	male	Scn10aG1662S	C57BL/6NCr	8 - 12	63	0.33	22.93	13	8.87	12	4.56667	10.1375	6.48	1.5	0.083	217.85
42	wt	male	Scn10aG1662S	C57BL/6NCr	8 - 12	60.22	0.33	20.74	4	19	12	6	7.7125	4.74	7.5	0.332167	215.733
45	wt	male	Scn10aG1662S	C57BL/6NCr	8 - 12	43.25	1	23.12	6	19.75	10	6.06667	9.775	7.25	1.5	0.263417	231.667
7108	wt	male	Scn10aG1662S	C57BL/6NCr	8 - 12	34.2	10.33	14.92	8	10.5	14	5.1	4.8	16.4	2	0.74	251.1
81	wt	male	Scn10aG1662S	C57BL/6NCr	8 - 12	35.99	1.66	20.24	5	12.74	12	5.26667	6.8875	7.17	0.5	0.197167	307.733
84	wt	male	Scn10aG1662S	C57BL/6NCr	8 - 12	27.67	2	13.48	6	7.02	12	10.9333	6.0625	5.27	3.5	0.156167	295
7277	wt	male	Scn10aG1662S	C57BL/6NCr	8 - 12	115.68	2.33	25.43	8	11.11	8	8.73333	3.8875	2.19	4	0.684167	207.467
7278	wt	male	Scn10aG1662S	C57BL/6NCr	8 - 12	23.71	3.66	16	13	13.54	16	9.56667	8.7125	8.44	2	0.883333	169
25	wt	male	Scn10aG1662S	C57BL/6NCr	8 - 12	59.28	3	14.8	12	8.81	16	9.56667	6.125	5.57	4.5	0.72875	289
66	wt	male	Scn10aG1662S	C57BL/6NCr	8 - 12	34.94	2	13.38	8	8.13	16	7.63333	6.1625	4.08	3.5	0.64625	200.2
56	wt	male	Scn10aG1662S	C57BL/6NCr	8 - 12	180	1	11.78	8	17.69	12	6.3	4.4375	1.9	6.5	0.89625	221.467
8	wt	male	Scn10aG1662S	C57BL/6NCr	8 - 12	70.47	2.33	16.71	11	7.73	16	4.6	4.2375	2.43	2.5	0.6275	184.667
20	wt	male	Scn10aG1662S	C57BL/6NCr	8 - 12	39.88	1.66	12.46	9	6.63	14	7.36667	6.5625	5.21	2	1.145	314.967
29	wt	male	Scn10aG1662S	C57BL/6NCr	8 - 12	140	1	48.02	6	10.33	4	4.9	6.6125	5.02	17.5	0.6375	152.933
37	wt	male	Scn10aG1662S	C57BL/6NCr	8 - 12	45.34	0.66	15.24	9	8.01	16	11.6667	6.15	3.46	0.5	0.638375	193.067
17	wt	male	Scn10aG1662S	C57BL/6NCr	8 - 12	34.24	2	13.56	10	9.82	6	7.1375	10.225	2.68	1	0.555	119.667
22	wt	male	Scn10aG1662S	C57BL/6NCr	8 - 12	36	1.33	19.42	9	8.74	12	5.93333	8.9	4.26	0	0.54375	131.933
6991	het	male	Scn10aG1662S	C57BL/6NCr	8 - 12	41.75	1.33	16.11	15	8.4	14	3.23333	3.2875	5.34	18	0.13125	348.767
6993	het	male	Scn10aG1662S	C57BL/6NCr	8 - 12	41.4	0.66	13.71	10	9.93	14	5.43333	4.9375	3.68	6	0.187917	224.867
6933	het	male	Scn10aG1662S	C57BL/6NCr	8 - 12	44.75	4.33	16.23	11	14.86	18	7.5	7.175	8.07	1	0.0463333	212.733
6934	het	male	Scn10aG1662S	C57BL/6NCr	8 - 12	168.38	3	13.17	10	10	16	5.8	5.275	5.67	0	0.1225	156.333
7107	het	male	Scn10aG1662S	C57BL/6NCr	8 - 12	41.19	0	18.59	8	16.05	8	4.83333	6.3875	3.17	0.5	0.505833	369
7109	het	male	Scn10aG1662S	C57BL/6NCr	8 - 12	105.68	0	9.8	6	5.13	10	4.76667	4.85	6.76	2.5	0.3795	257.467
7276	het	male	Scn10aG1662S	C57BL/6NCr	8 - 12	35	0	12.68	7	7.26	8	5.33333	5.7625	16.8	1.5	0.368333	137.4
7279	het	male	Scn10aG1662S	C57BL/6NCr	8 - 12	55.63	2	17.9	5	11.35	8	8.03333	3.725	2.14	1.5	0.753333	148.067
7284	het	male	Scn10aG1662S	C57BL/6NCr	8 - 12	58	0	18.1	2	14.2	8	6.36667	7.7375	10.2	0	0.335	139.467
7285	het	male	Scn10aG1662S	C57BL/6NCr	8 - 12	53.19	0.33	24.4	10	12.32	8	3.56667	6.1625	1.1	1	0.773333	173.4
7	het	male	Scn10aG1662S	C57BL/6NCr	8 - 12	44.42	1.33	14.92	12	6.1	22	8.4	6.8125	3.89	4	0.40875	256.533
8	het	male	Scn10aG1662S	C57BL/6NCr	8 - 12	84.25	1.33	13.71	11	16.98	14	3.83333	8.5875	5.36	2	0.36125	279.2
45	het	male	Scn10aG1662S	C57BL/6NCr	8 - 12	52.38	0.33	14.58	10	10.47	10	6.8	5.8625	5.81	3	0.25875	217.333
47	het	male	Scn10aG1662S	C57BL/6NCr	8 - 12	114	3.33	16.77	12	6.61	22	7.06667	8.0125	4.97	1.5	0.60125	218.233
58	het	male	Scn10aG1662S	C57BL/6NCr	8 - 12	35	2	22	6	13.44	12	4.13333	6.725	5.73	4.5	0.4375	198.933
21	het	male	Scn10aG1662S	C57BL/6NCr	8 - 12	45.01	2	31.03	5	13.12	18	7.06667	4.8	11.07	3	0.72625	261.267
36	het	male	Scn10aG1662S	C57BL/6NCr	8 - 12	68.46	0	10.11	9	7.88	6	5.16667	8.8625	6.15	2	0.7125	251
26	het	male	Scn10aG1662S	C57BL/6NCr	8 - 12	34.7	0.66	22	7	9.57	16	8.66667	3.875	18.18	0	0.7325	105.667
39	het	male	Scn10aG1662S	C57BL/6NCr	8 - 12	30.44	2	24	3	15	6	5	5.625	2.38	0	0.51525	125.667
41	het	male	Scn10aG1662S	C57BL/6NCr	8 - 12	35.26	1.66	21.83	4	10.51	10	9.3	6.575	14.95	4.5	0.58375	102.333
6990	homo	male	Scn10aG1662S	C57BL/6NCr	8 - 12	52.75	1.66	17.14	10	6.23	20	3.26667	4.2875	7.27	2	0.08125	226.767
6992	homo	male	Scn10aG1662S	C57BL/6NCr	8 - 12	42.44	2	27.26	9	19.16	12	4.16667	3.8125	3.84	1.5	0.0893333	168.933
6995	homo	male	Scn10aG1662S	C57BL/6NCr	8 - 12	63.22	0.66	18.38	6	20.05	12	6.36667	7.55	7	2.5	0.083	236.533
6932	homo	male	Scn10aG1662S	C57BL/6NCr	8 - 12	57.94	1.33	22.15	11	12.37	12	5.06667	7.1875	5.12	0.5	0.0676667	208.867
7106	homo	male	Scn10aG1662S	C57BL/6NCr	8 - 12	142.82	0.33	28.1	7	11.99	2	7.56667	4.6625	4.1	0	0.561667	245.367
7110	homo	male	Scn10aG1662S	C57BL/6NCr	8 - 12	31.85	9.66	20.11	7	11.13	10	5.13333	4.85	7.92	3.5	1.02917	436.067
24	homo	male	Scn10aG1662S	C57BL/6NCr	8 - 12	41.39	2.66	16.24	14	9.96	20	3.96667	3.575	3.83	0.5	0.2875	259.667
10	homo	male	Scn10aG1662S	C57BL/6NCr	8 - 12	31.2	3.66	21.26	13	5.96	18	2	7.1	3.09	1.5	1.05375	207.933
43	homo	male	Scn10aG1662S	C57BL/6NCr	8 - 12	25.26	3.66	20	9	7.31	12	3.43333	6.3375	12.47	4.5	0.557125	183.733
44	homo	male	Scn10aG1662S	C57BL/6NCr	8 - 12	150.15	2.33	16.78	14	5.15	18	4.8	3.475	4.48	24.5	0.325	141.933
46	homo	male	Scn10aG1662S	C57BL/6NCr	8 - 12	17.9	1.66	13.53	7	7.48	16	6.65333	4.9625	5.58	3	0.29275	150.467
57	homo	male	Scn10aG1662S	C57BL/6NCr	8 - 12	180	1	12	10	9.96	12	10.7667	6.5	2.13	4.5	0.73125	189.067
6	homo	male	Scn10aG1662S	C57BL/6NCr	8 - 12	63.1	1.33	13.82	9	7.36	10	4.16667	6.1125	0.8	4	0.7925	248.267
7	homo	male	Scn10aG1662S	C57BL/6NCr	8 - 12	25.88	3	16	14	8.96	20	4.36667	7.7375	2.41	33	0.6825	247.733
10	homo	male	Scn10aG1662S	C57BL/6NCr	8 - 12	49.68	0.66	20.3	12	8.11	16	8.96667	6.1625	5.81	1.5	0.65875	238.8
22	homo	male	Scn10aG1662S	C57BL/6NCr	8 - 12	48.51	1.33	9.83	14	4.43	18	9.83333	6.2375	3.55	0.5	0.32375	242.933
23	homo	male	Scn10aG1662S	C57BL/6NCr	8 - 12	62.37	0.33	18.43	4	5.68	18	6.46667	6.1125	3.63	1	0.163625	256.45
23	homo	male	Scn10aG1662S	C57BL/6NCr	8 - 12	40.12	1.33	20.69	8	9.11	12	6.5	6.0875	13.79	0	0.39625	132.333
24	homo	male	Scn10aG1662S	C57BL/6NCr	8 - 12	29.91	0.33	14.85	10	11	16	6.09937	6.4875	5.85	0	0.6	212.215
25	homo	male	Scn10aG1662S	C57BL/6NCr	8 - 12	31.97	0.33	22.11	10	8.34	8	6.6	4.15	6.6	0.5	0.335875	129.333
40	homo	male	Scn10aG1662S	C57BL/6NCr	8 - 12	21.74	2.33	16	9	10.17	6	5.86667	5.575	7	1	0.41375	143.667
42	homo	male	Scn10aG1662S	C57BL/6NCr	8 - 12	23.1	1.66	18.56	8	7	14	12.1333	5.0125	5.02	3.5	0.402125	161.667

## Sheet: thesis_all
Ind	Genotype	Sex:: Sex	Line:: LineName	Background:: Background (%)	Age:: Age (weeks)	Hot Plate 47: Latency:: First response (s)	Hot Plate 47: Coping reactions:: Total (nb/min)	Hot Plate 47: Coping reactions:: Licks (nb/min)	Hot Plate 47: Coping reactions:: Flicks (nb/min)	Hot Plate 50: Latency:: First response (s)	Hot Plate 50: Coping reactions:: Total (nb/min)	Hot Plate 50: Coping reactions:: Licks (nb/min)	Hot Plate 50: Coping reactions:: Flicks (nb/min)	Hot Plate 54: Latency:: First response (s)	Hot Plate 54: Coping reactions:: Total (nb/min)	Hot Plate 54: Coping reactions:: Licks (nb/min)	Hot Plate 54: Coping reactions:: Flicks (nb/min)	Tail Flick:: Latency (s)	Plantar Hargreaves:: Latency (s)	Acetone:: Withdrawal and Flicks (duration)	Cold Plate 5: Paw lifts and jumps:: Frequency (nb)	Cold Plate 5: First response:: Latency (s)	Cold Plate 0: Paw lifts and jumps:: Frequency (nb)	Cold Plate 0: First response:: Latency (s)	Von Frey:: Threshold (g)	Tail Pressure:: Threshold (g)
6929	wt	female	Scn10aG1662S	C57BL/6NCr	8 - 12	52.16	1	0	1	14.96	8	2	6	9.71	10	0	10	6.2	6.1625	3.83	1	252	0.5	59	0.0538333	274.467
6931	wt	female	Scn10aG1662S	C57BL/6NCr	8 - 12	60	2	1.33	0.66	10.1	11	4	7	9.78	14	0	4	4.5	7.05	12.7	18	19	9.5	35	0.121167	303.1
7103	wt	female	Scn10aG1662S	C57BL/6NCr	8 - 12	19.49	1.33	1	0.33	36.1	4	4	0	15.77	14	12	2	5.5	6.025	3.48	6.5	61.53	2.5	22.27	0.635833	306.333
7114	wt	female	Scn10aG1662S	C57BL/6NCr	8 - 12	26.11	0.33	0.33	0	31.9	6	4	2	10.23	14	6	8	8.9	4.7125	1.59	12.5	34.67	33	6.78	0.6675	331.4
7115	wt	female	Scn10aG1662S	C57BL/6NCr	8 - 12	40.76	1.66	1.33	0.33	25.81	4	3	1	6.89	14	4	10	8.5	12.4125	2.85	4	58.61	14.5	32.67	0.6425	337.533
7270	wt	female	Scn10aG1662S	C57BL/6NCr	8 - 12	42.51	2.66	2	0.66	22.76	10	8	2	10	12	10	2	6.5	4.8625	5.64	2.5	28.15	2	231.51	0.884167	167.533
3	wt	female	Scn10aG1662S	C57BL/6NCr	8 - 12	121.6	0.33	0	0	13.38	7	4	3	7.57	14	6	8	9.7	4.325	5.87	1.5	31.55	8.5	40.77	0.26625	300.2
14	wt	female	Scn10aG1662S	C57BL/6NCr	8 - 12	40	5.33	1.33	1.33	22	9	3	2	11.33	12	10	2	5.6	6.15	9.03	15.5	10.46	3.5	58.69	0.70125	202.767
18	wt	female	Scn10aG1662S	C57BL/6NCr	8 - 12	28.48	2.33	1	0.66	10.48	12	3	6	10.57	12	6	4	8.9	5.6625	5.31	7	18.67	1.5	4.3	1.1775	178.633
20	wt	female	Scn10aG1662S	C57BL/6NCr	8 - 12	50.48	0	0	0	15.59	10	2	4	8	22	0	20	6.3	4.825	4.25	2	104.2	0	300	0.91375	267.7
41	wt	female	Scn10aG1662S	C57BL/6NCr	8 - 12	83.26	2	1	0.66	20.93	16	3	13	7.8	10	2	8	4.8	5.625	6.24	3.5	63.49	1	85.5	0.56875	259.267
42	wt	female	Scn10aG1662S	C57BL/6NCr	8 - 12	50.78	1	0	0.33	19.53	9	6	3	5.72	18	2	14	7.6	4.675	6.07	3	20.8	5	36	0.56375	232.733
61	wt	female	Scn10aG1662S	C57BL/6NCr	8 - 12	43	2.3	1.66	0.33	28.94	6	1	4	9.79	14	0	12	6.7	5.7	1.59	3	82.86	1	61.11	0.8725	213.133
62	wt	female	Scn10aG1662S	C57BL/6NCr	8 - 12	31.17	2	1.66	0.33	18.89	10	7	2	8.66	12	12	0	3.4	5.625	1.56	6.5	46.03	2.5	53.75	0.574625	263.967
13	wt	female	Scn10aG1662S	C57BL/6NCr	8 - 12	164	0	0	0	13.14	10	8	1	5.4	10	2	8	6.6	6.6	4.95	3.5	44.15	1	41.74	0.82625	288.067
14	wt	female	Scn10aG1662S	C57BL/6NCr	8 - 12	28.68	2.33	0	2	14.17	14	3	9	4.23	18	10	4	3.1	8.325	5.69	2	43.01	1	147	0.722125	283.333
35	wt	female	Scn10aG1662S	C57BL/6NCr	8 - 12	31.81	1.66	0.33	0.33	18.5	11	3	6	5.1	12	4	6	5.3	5.9125	2.99	4	15.75	0	300	0.31	215.2
37	wt	female	Scn10aG1662S	C57BL/6NCr	8 - 12	25.64	0.33	0	0.33	14.64	12	4	8	5	18	2	14	3.7	4.675	5.42	20.5	31.82			0.225875	162.933
38	wt	female	Scn10aG1662S	C57BL/6NCr	8 - 12	31.11	3.66	1	1.33	12.86	9	2	6	9.76	16	4	10	5.6	5.975	5.59	2.5	70.75			0.5575	139.667
6935	het	female	Scn10aG1662S	C57BL/6NCr	8 - 12	66.16	1	0.33	0.66	16.31	4	0	4	15.04	16	4	12	5.8	7.7125	8.3	5	80	5.5	30	0.13225	180.067
6936	het	female	Scn10aG1662S	C57BL/6NCr	8 - 12	39.57	1.33	1	0.33	17.34	11	3	8	9.13	20	6	14	8	6.475	9.12	15.5	19	8	32	0.168417	166.8
6937	het	female	Scn10aG1662S	C57BL/6NCr	8 - 12	49	2	1.33	0.66	9.76	11	2	9	8.5	20	8	12	7.4	6.65	4.46	7.5	24	2.5	12	0.0653333	162.267
7101	het	female	Scn10aG1662S	C57BL/6NCr	8 - 12	33.38	1	0.66	0.33	31.35	5	3	1	15.04	6	0	6	5.1	5.475	3.76	3.5	50	4.5	70.62	0.718333	311.833
7104	het	female	Scn10aG1662S	C57BL/6NCr	8 - 12	27.9	1.66	1.33	0	13.46	7	7	0	9.83	18	12	4	5.3	5.875	1.2	3	29.7	3	78.83	0.624167	348.733
7105	het	female	Scn10aG1662S	C57BL/6NCr	8 - 12	47	0.66	0.33	0.33	14.14	9	5	4	8.33	16	10	6	6.6	5.1	1.15	1.5	61.59	1	170.67	0.558	337.033
7269	het	female	Scn10aG1662S	C57BL/6NCr	8 - 12	58.18	0.66	0	0	21.11	4	3	1	14.22	12	2	4	5.8	5.05	15.6	0.5	263.63	0	300	0.975	194.333
7275	het	female	Scn10aG1662S	C57BL/6NCr	8 - 12	32.51	0.33	0	0.33	13.11	7	4	2	4.01	8	4	0	5.1	4.6625	7.74	2	93.64	0.5	42.87	0.643333	191.667
7280	het	female	Scn10aG1662S	C57BL/6NCr	8 - 12	92.51	1	0.66	0.33	16.84	12	5	3	13.52	8	0	0	3.4	8.5125	4.69	2	77	0.5	93.11	0.380833	166.2
7282	het	female	Scn10aG1662S	C57BL/6NCr	8 - 12	25.34	2	1.33	0.33	25	5	4	1	13.58	6	4	2	3.5	3.7625	11.95	3.5	18.67	2.5	8.35	0.3375	214.867
12	het	female	Scn10aG1662S	C57BL/6NCr	8 - 12	43.46	3	2.33	0	10.29	12	8	3	9.33	12	10	2	3.8	6.025	1.22	23	58.66	1.5	47.85	0.88125	175
13	het	female	Scn10aG1662S	C57BL/6NCr	8 - 12	38.18	3.33	2.66	0.66	19.38	13	5	5	8.3	12	0	4	7.7	5.7	4.23	2.5	36.56	1.5	17.17	0.605	153.867
19	het	female	Scn10aG1662S	C57BL/6NCr	8 - 12	55.96	4	3	0.33	21	10	7	3	6.36	12	4	6	10.7	8.4375	21.6	6	61.76	12	17.61	1.05	216.333
40	het	female	Scn10aG1662S	C57BL/6NCr	8 - 12	43.52	0.66	0.33	0.33	11.01	13	0	8	9.33	12	4	8	9.4	4.6625	3.55	2	104.18	2	20.87	0.43625	259.2
67	het	female	Scn10aG1662S	C57BL/6NCr	8 - 12	20.38	2	0.33	0.33	16.19	7	3	2	6.52	12	2	6	6.3	9.7375	7.11	6.5	7.4	6.5	6.17	0.425	209.3
15	het	female	Scn10aG1662S	C57BL/6NCr	8 - 12	50.71	0.66	0	0.33	20	13	2	5	5.19	16	0	8	4	5.5625	8.43	1.5	35.14	0	300	0.218625	298
16	het	female	Scn10aG1662S	C57BL/6NCr	8 - 12	43.24	2.33	1	0.66	18	12	4	6	5.76	12	4	6	3.8	5.5625	4.09	9.5	60.31	16	81.2	0.29375	202.333
33	het	female	Scn10aG1662S	C57BL/6NCr	8 - 12	59.85	0.66	0.33	0	11.26	6	0	3	8.63	12	4	6	6.5	4.1125	4.99	2.5	49.66	1	54.92	0.505875	199.533
12	het	female	Scn10aG1662S	C57BL/6NCr	8 - 12	36.33	1.33	0.66	0.66	12.83	13	8	5	4.57	20	4	8	5.9	6.975	0.99	5.5	64.2			0.40625	141.133
15	het	female	Scn10aG1662S	C57BL/6NCr	8 - 12	37.28	2.33	0.33	1.33	16.9	12	5	6	6.33	20	0	20	6.1	7.5	4.93	2.5	80.43			0.195	158.133
6930	homo	female	Scn10aG1662S	C57BL/6NCr	8 - 12	46.5	2.66	2.33	0.33	15.53	12	5	6	8.31	14	2	12	7	6.975	7.34	3.5	80	2.5	49	0.129333	291.567
7102	homo	female	Scn10aG1662S	C57BL/6NCr	8 - 12	27.72	0.33	0.33	0	17.27	8	5	2	17.72	14	10	4	4.8	3.475	3.63	2.5	87.17	4.5	24.62	0.58725	334.267
7113	homo	female	Scn10aG1662S	C57BL/6NCr	8 - 12	26.8	1.66	1	0.33	24.34	4	0	3	17.14	4	2	2	6.5	5.225	3.04	2.5	74.3	15	13.27	0.3925	429.533
7272	homo	female	Scn10aG1662S	C57BL/6NCr	8 - 12	60.88	2	0	0	31.11	10	6	2	5.26	10	2	6	8	4.5625	4.81	5	16.28	4	59.25	0.4475	177.333
7273	homo	female	Scn10aG1662S	C57BL/6NCr	8 - 12	35.75	1.66	1.33	0.33	19.55	5	4	0	12.36	14	6	2	6.3	3.3875	15.03	5.5	19.3	0	300	0.456583	151.467
7281	homo	female	Scn10aG1662S	C57BL/6NCr	8 - 12	49.78	1.66	0	0.66	30.92	8	5	0	11.78	8	6	2	4.7	7.25	14.73	5.5	25.63	2	60.2	0.480833	203.867
1	homo	female	Scn10aG1662S	C57BL/6NCr	8 - 12	32	1	0.66	0.33	23.89	9	7	2	7.65	20	10	10	7.1	6.0125	13.23	5	117.92	0	300	0.25375	303.4
6	homo	female	Scn10aG1662S	C57BL/6NCr	8 - 12	180	1.33	0.33	1	16.6	8	3	4	9.17	16	0	12	3.2	14.2625	10.86	8.5	28.11	0	300	0.7975	304.767
21	homo	female	Scn10aG1662S	C57BL/6NCr	8 - 12	180	1.33	1.33	0	7.37	14	8	5	8.11	10	4	4	7.4	7.325	9.06	7	23.26	3	41.26	0.51	230.967
26	homo	female	Scn10aG1662S	C57BL/6NCr	8 - 12	45.76	1.33	0.66	0	18.5	11	8	1	5.7	18	8	6	11.6	6.8875	7.08	31.5	3.83	0	300	0.475	207.267
28	homo	female	Scn10aG1662S	C57BL/6NCr	8 - 12	26.37	4.33	2.66	1	17.72	16	9	4	7.91	14	10	4	8.3	6.575	15.64	15.5	25.65	10.5	12.7	0.58125	201.6
55	homo	female	Scn10aG1662S	C57BL/6NCr	8 - 12	49.22	4.33	1.33	2	17.43	9	1	6	11.65	18	0	12	7.8	5.1625	4.12	15	14.42	2.5	19.39	0.6275	265.933
68	homo	female	Scn10aG1662S	C57BL/6NCr	8 - 12	65.34	2	1.33	0	23.95	8	4	2	7.99	12	8	2	9.3	8.4625	3.17	6	31.8	4.5	29.68	0.4825	238.4
5	homo	female	Scn10aG1662S	C57BL/6NCr	8 - 12	48.28	2.33	0	0.33	24.52	11	5	4	6.21	14	0	10	10.7	5.1625	6.59	4	12.6	3.5	6.95	0.93625	314.167
12	homo	female	Scn10aG1662S	C57BL/6NCr	8 - 12	46.83	0	0	0	21.52	11	5	2	7.98	12	2	6	6.7	10.775	4.59	7	54.31	1	75.2	1.01375	321.2
34	homo	female	Scn10aG1662S	C57BL/6NCr	8 - 12	43.68	0.33	0	0.33	18.1	9	5	2	5.7	14	8	4	6.1	6.125	16	1.5	99	0	300	0.74125	133.2
11	homo	female	Scn10aG1662S	C57BL/6NCr	8 - 12	37.2	2.33	1.33	0.33	10.75	14	7	7	8.2	10	2	4	7	5.15	7.98	3	47.74			0.347125	155.467
14	homo	female	Scn10aG1662S	C57BL/6NCr	8 - 12	23.4	1.66	0.66	1	16.1	16	8	6	9.2	20	10	10	6.7	7.7625	3.08	5	54.1			0.272	158.333
6994	wt	male	Scn10aG1662S	C57BL/6NCr	8 - 12	63	0.33	0.33	0	22.93	13	6	7	8.87	12	2	10	4.56667	10.1375	6.48	1.5	150	13	28	0.083	217.85
42	wt	male	Scn10aG1662S	C57BL/6NCr	8 - 12	60.22	0.33	0.33	0	20.74	4	1	3	19	12	2	10	6	7.7125	4.74	7.5	30	13.5	72	0.332167	215.733
45	wt	male	Scn10aG1662S	C57BL/6NCr	8 - 12	43.25	1	0.66	0.33	23.12	6	1	5	19.75	10	0	10	6.06667	9.775	7.25	1.5	80	1.5	10	0.263417	231.667
7108	wt	male	Scn10aG1662S	C57BL/6NCr	8 - 12	34.2	10.33	0.33	0	14.92	8	3	2	10.5	14	0	6	5.1	4.8	16.4	2	79.49	1	218.33	0.74	251.1
81	wt	male	Scn10aG1662S	C57BL/6NCr	8 - 12	35.99	1.66	1	0.66	20.24	5	3	2	12.74	12	8	4	5.26667	6.8875	7.17	0.5	40	0	300	0.197167	307.733
84	wt	male	Scn10aG1662S	C57BL/6NCr	8 - 12	27.67	2	0.66	1	13.48	6	4	2	7.02	12	4	8	10.9333	6.0625	5.27	3.5	75.11	2	146.89	0.156167	295
7277	wt	male	Scn10aG1662S	C57BL/6NCr	8 - 12	115.68	2.33	1	0.33	25.43	8	7	1	11.11	8	6	2	8.73333	3.8875	2.19	4	67.96	0	300	0.684167	207.467
7278	wt	male	Scn10aG1662S	C57BL/6NCr	8 - 12	23.71	3.66	0	0	16	13	11	0	13.54	16	6	6	9.56667	8.7125	8.44	2	71.3	1	212.96	0.883333	169
25	wt	male	Scn10aG1662S	C57BL/6NCr	8 - 12	59.28	3	1	0.33	14.8	12	6	2	8.81	16	4	12	9.56667	6.125	5.57	4.5	9.22	28.5	33.24	0.72875	289
66	wt	male	Scn10aG1662S	C57BL/6NCr	8 - 12	34.94	2	1	0.33	13.38	8	3	0	8.13	16	6	6	7.63333	6.1625	4.08	3.5	147.78	2	8.2	0.64625	200.2
56	wt	male	Scn10aG1662S	C57BL/6NCr	8 - 12	180	1	0	0	11.78	8	2	3	17.69	12	0	10	6.3	4.4375	1.9	6.5	31.93	6.5	39.29	0.89625	221.467
8	wt	male	Scn10aG1662S	C57BL/6NCr	8 - 12	70.47	2.33	1	1	16.71	11	1	6	7.73	16	4	10	4.6	4.2375	2.43	2.5	86.15	0	300	0.6275	184.667
20	wt	male	Scn10aG1662S	C57BL/6NCr	8 - 12	39.88	1.66	1.33	0	12.46	9	4	5	6.63	14	2	12	7.36667	6.5625	5.21	2	100.87	3.5	41.55	1.145	314.967
29	wt	male	Scn10aG1662S	C57BL/6NCr	8 - 12	140	1	0.66	0	48.02	6	1	4	10.33	4	0	4	4.9	6.6125	5.02	17.5	7.81	18.5	7.76	0.6375	152.933
37	wt	male	Scn10aG1662S	C57BL/6NCr	8 - 12	45.34	0.66	0.33	0	15.24	9	6	2	8.01	16	8	8	11.6667	6.15	3.46	0.5	41.76	0	300	0.638375	193.067
17	wt	male	Scn10aG1662S	C57BL/6NCr	8 - 12	34.24	2	0.33	0.33	13.56	10	3	3	9.82	6	2	4	7.1375	10.225	2.68	1	147.67			0.555	119.667
22	wt	male	Scn10aG1662S	C57BL/6NCr	8 - 12	36	1.33	0.33	0.66	19.42	9	3	5	8.74	12	0	12	5.93333	8.9	4.26	0	300			0.54375	131.933
6991	het	male	Scn10aG1662S	C57BL/6NCr	8 - 12	41.75	1.33	1.33	0	16.11	15	8	7	8.4	14	4	10	3.23333	3.2875	5.34	18	20	1	240	0.13125	348.767
6993	het	male	Scn10aG1662S	C57BL/6NCr	8 - 12	41.4	0.66	0.66	0	13.71	10	3	7	9.93	14	8	6	5.43333	4.9375	3.68	6	80	1	137	0.187917	224.867
6933	het	male	Scn10aG1662S	C57BL/6NCr	8 - 12	44.75	4.33	2	2.33	16.23	11	5	6	14.86	18	6	12	7.5	7.175	8.07	1	65	0	300	0.0463333	212.733
6934	het	male	Scn10aG1662S	C57BL/6NCr	8 - 12	168.38	3	0.33	0.66	13.17	10	6	4	10	16	6	8	5.8	5.275	5.67	0	300	0	300	0.1225	156.333
7107	het	male	Scn10aG1662S	C57BL/6NCr	8 - 12	41.19	0	0	0	18.59	8	8	0	16.05	8	4	0	4.83333	6.3875	3.17	0.5	234.32	0	300	0.505833	369
7109	het	male	Scn10aG1662S	C57BL/6NCr	8 - 12	105.68	0	0	0	9.8	6	5	1	5.13	10	0	0	4.76667	4.85	6.76	2.5	132.58	1	71.73	0.3795	257.467
7276	het	male	Scn10aG1662S	C57BL/6NCr	8 - 12	35	0	0	0	12.68	7	6	1	7.26	8	4	4	5.33333	5.7625	16.8	1.5	143.54	0.5	229.87	0.368333	137.4
7279	het	male	Scn10aG1662S	C57BL/6NCr	8 - 12	55.63	2	0.66	0.33	17.9	5	3	1	11.35	8	0	2	8.03333	3.725	2.14	1.5	80.14	0	300	0.753333	148.067
7284	het	male	Scn10aG1662S	C57BL/6NCr	8 - 12	58	0	0	0	18.1	2	2	0	14.2	8	4	4	6.36667	7.7375	10.2	0	300	0.5	112	0.335	139.467
7285	het	male	Scn10aG1662S	C57BL/6NCr	8 - 12	53.19	0.33	0	0	24.4	10	8	2	12.32	8	4	2	3.56667	6.1625	1.1	1	98.67	0.5	181.46	0.773333	173.4
7	het	male	Scn10aG1662S	C57BL/6NCr	8 - 12	44.42	1.33	0	0.33	14.92	12	6	5	6.1	22	8	12	8.4	6.8125	3.89	4	124.11	4	220.81	0.40875	256.533
8	het	male	Scn10aG1662S	C57BL/6NCr	8 - 12	84.25	1.33	0.66	0	13.71	11	6	5	16.98	14	0	10	3.83333	8.5875	5.36	2	29.58	0.5	158.55	0.36125	279.2
45	het	male	Scn10aG1662S	C57BL/6NCr	8 - 12	52.38	0.33	0	0.33	14.58	10	3	4	10.47	10	2	4	6.8	5.8625	5.81	3	21.99	2	68.99	0.25875	217.333
47	het	male	Scn10aG1662S	C57BL/6NCr	8 - 12	114	3.33	0	0	16.77	12	6	4	6.61	22	2	16	7.06667	8.0125	4.97	1.5	3.71	0	300	0.60125	218.233
58	het	male	Scn10aG1662S	C57BL/6NCr	8 - 12	35	2	0	1	22	6	3	3	13.44	12	4	8	4.13333	6.725	5.73	4.5	60.57	4	11.39	0.4375	198.933
21	het	male	Scn10aG1662S	C57BL/6NCr	8 - 12	45.01	2	0	0	31.03	5	1	2	13.12	18	6	8	7.06667	4.8	11.07	3	58.48	0	300	0.72625	261.267
36	het	male	Scn10aG1662S	C57BL/6NCr	8 - 12	68.46	0	0	0	10.11	9	4	3	7.88	6	0	4	5.16667	8.8625	6.15	2	45.44	0.5	50.12	0.7125	251
26	het	male	Scn10aG1662S	C57BL/6NCr	8 - 12	34.7	0.66	0.33	0	22	7	2	3	9.57	16	6	10	8.66667	3.875	18.18	0	300			0.7325	105.667
39	het	male	Scn10aG1662S	C57BL/6NCr	8 - 12	30.44	2	0.66	0.66	24	3	0	3	15	6	0	6	5	5.625	2.38	0	300			0.51525	125.667
6990	homo	male	Scn10aG1662S	C57BL/6NCr	8 - 12	52.75	1.66	1.66	0	17.14	10	8	2	6.23	20	6	12	3.26667	4.2875	7.27	2	80	0	300	0.08125	226.767
6992	homo	male	Scn10aG1662S	C57BL/6NCr	8 - 12	42.44	2	1.66	0.33	27.26	9	4	5	19.16	12	2	2	4.16667	3.8125	3.84	1.5	110	1	269	0.0893333	168.933
6995	homo	male	Scn10aG1662S	C57BL/6NCr	8 - 12	63.22	0.66	0.33	0.33	18.38	6	1	2	20.05	12	2	10	6.36667	7.55	7	2.5	1	4.5	32	0.083	236.533
6932	homo	male	Scn10aG1662S	C57BL/6NCr	8 - 12	57.94	1.33	0.33	1	22.15	11	8	3	12.37	12	0	12	5.06667	7.1875	5.12	0.5	238	1	180	0.0676667	208.867
7106	homo	male	Scn10aG1662S	C57BL/6NCr	8 - 12	142.82	0.33	0.33	0	28.1	7	4	3	11.99	2	0	0	7.56667	4.6625	4.1	0	300	1.5	62.46	0.561667	245.367
7110	homo	male	Scn10aG1662S	C57BL/6NCr	8 - 12	31.85	9.66	0	0	20.11	7	7	0	11.13	10	0	4	5.13333	4.85	7.92	3.5	127.22	1	217.35	1.02917	436.067
24	homo	male	Scn10aG1662S	C57BL/6NCr	8 - 12	41.39	2.66	0.33	0.66	16.24	14	5	9	9.96	20	6	14	3.96667	3.575	3.83	0.5	2.23	1	11.27	0.2875	259.667
10	homo	male	Scn10aG1662S	C57BL/6NCr	8 - 12	31.2	3.66	0.33	1	21.26	13	6	4	5.96	18	2	16	2	7.1	3.09	1.5	29.58	2	227.28	1.05375	207.933
43	homo	male	Scn10aG1662S	C57BL/6NCr	8 - 12	25.26	3.66	1	1.33	20	9	3	3	7.31	12	4	6	3.43333	6.3375	12.47	4.5	63.74	0	300	0.557125	183.733
44	homo	male	Scn10aG1662S	C57BL/6NCr	8 - 12	150.15	2.33	0.66	0.33	16.78	14	8	4	5.15	18	2	14	4.8	3.475	4.48	24.5	55.43	6	83.36	0.325	141.933
46	homo	male	Scn10aG1662S	C57BL/6NCr	8 - 12	17.9	1.66	1	0.33	13.53	7	3	1	7.48	16	4	10	6.65333	4.9625	5.58	3	34.1	0	300	0.29275	150.467
57	homo	male	Scn10aG1662S	C57BL/6NCr	8 - 12	180	1	0.33	0.33	12	10	2	4	9.96	12	4	6	10.7667	6.5	2.13	4.5	55.27	1.5	25.38	0.73125	189.067
6	homo	male	Scn10aG1662S	C57BL/6NCr	8 - 12	63.1	1.33	0.66	0.66	13.82	9	1	7	7.36	10	2	8	4.16667	6.1125	0.8	4	18.78	1.5	16.57	0.7925	248.267
7	homo	male	Scn10aG1662S	C57BL/6NCr	8 - 12	25.88	3	0.66	1.33	16	14	5	9	8.96	20	4	14	4.36667	7.7375	2.41	33	20.01	11.5	1.2	0.6825	247.733
10	homo	male	Scn10aG1662S	C57BL/6NCr	8 - 12	49.68	0.66	0	0	20.3	12	3	5	8.11	16	6	10	8.96667	6.1625	5.81	1.5	66.64	3	47.18	0.65875	238.8
22	homo	male	Scn10aG1662S	C57BL/6NCr	8 - 12	48.51	1.33	0.33	0.33	9.83	14	2	8	4.43	18	4	10	9.83333	6.2375	3.55	0.5	161.37	0.5	234	0.32375	242.933
23	homo	male	Scn10aG1662S	C57BL/6NCr	8 - 12	62.37	0.33	0	0	18.43	4	1	1	5.68	18	2	10	6.46667	6.1125	3.63	1	162.21	0.5	195	0.163625	256.45
23	homo	male	Scn10aG1662S	C57BL/6NCr	8 - 12	40.12	1.33	0.66	0.33	20.69	8	2	6	9.11	12	4	8	6.5	6.0875	13.79	0	300			0.39625	132.333
24	homo	male	Scn10aG1662S	C57BL/6NCr	8 - 12	29.91	0.33	0	0	14.85	10	4	5	11	16	10	6	5.74926	6.4875	5.85	0	300			0.6	223.436
