# Supplementary material for: Gdaphen, R pipeline to identify the most important qualitative and quantitative predictor variables from phenotypic data
Source: BMC Bioinformatics. 2023 Jan 26;24:28. doi: 10.1186/s12859-022-05111-0 (PMC9878791; doi:10.1186/s12859-022-05111-0)
Supplement: Supplementary file 3 — Additional file 3. Table S3: Correlation matrix results for all the variables in the Scn10aG1662 mutant mouse line. The values shown are r values. [file 12859_2022_5111_MOESM3_ESM.xlsx]

## Sheet: CorrelationsCalculated
	Hot Plate 47: Latency:: First response (s)	Hot Plate 47: Coping reactions:: Total (nb/min)	Hot Plate 50: Latency:: First response (s)	Hot Plate 50: Coping reactions:: Total (nb/min)	Hot Plate 54: Latency:: First response (s)	Hot Plate 54: Coping reactions:: Total (nb/min)	Tail Flick:: Latency (s)	Plantar Hargreaves:: Latency (s)	Acetone:: Withdrawal and Flicks (duration)	Cold Plate 5: Paw lifts and jumps:: Frequency (nb)	Von Frey:: Threshold (g)	Tail Pressure:: Threshold (g)
Hot Plate 47: Latency:: First response (s)	1	-0.158841	-0.0617613	0.0364716	0.00229426	-0.116096	0.0083633	0.084044	-0.0789335	0.0604836	0.0616725	0.0132101
Hot Plate 47: Coping reactions:: Total (nb/min)	-0.158841	1	-0.00534001	0.159092	-0.0129081	0.124253	-0.00695506	-0.0516348	0.189055	0.129418	0.21532	0.0480075
Hot Plate 50: Latency:: First response (s)	-0.0617613	-0.00534001	1	-0.380294	0.263749	-0.264565	-0.0578996	-0.0318289	0.0627632	0.0406795	0.127047	0.0515459
Hot Plate 50: Coping reactions:: Total (nb/min)	0.0364716	0.159092	-0.380294	1	-0.430943	0.378353	-0.0339886	0.0381639	-0.130121	0.243664	-0.044957	-0.0661639
Hot Plate 54: Latency:: First response (s)	0.00229426	-0.0129081	0.263749	-0.430943	1	-0.349695	-0.120331	0.016201	-0.016378	-0.1506	-0.0910004	0.0721166
Hot Plate 54: Coping reactions:: Total (nb/min)	-0.116096	0.124253	-0.264565	0.378353	-0.349695	1	0.0666747	-0.000525182	-0.0367702	0.2032	-0.0804403	0.0593705
Tail Flick:: Latency (s)	0.0083633	-0.00695506	-0.0578996	-0.0339886	-0.120331	0.0666747	1	-0.0106698	0.0469847	-0.0462108	0.117648	-0.0715488
Plantar Hargreaves:: Latency (s)	0.084044	-0.0516348	-0.0318289	0.0381639	0.016201	-0.000525182	-0.0106698	1	0.0376102	0.00912046	0.036535	0.0489786
Acetone:: Withdrawal and Flicks (duration)	-0.0789335	0.189055	0.0627632	-0.130121	-0.016378	-0.0367702	0.0469847	0.0376102	1	-0.0181467	0.0191213	-0.198464
Cold Plate 5: Paw lifts and jumps:: Frequency (nb)	0.0604836	0.129418	0.0406795	0.243664	-0.1506	0.2032	-0.0462108	0.00912046	-0.0181467	1	0.0296273	0.0141339
Von Frey:: Threshold (g)	0.0616725	0.21532	0.127047	-0.044957	-0.0910004	-0.0804403	0.117648	0.036535	0.0191213	0.0296273	1	0.11007
Tail Pressure:: Threshold (g)	0.0132101	0.0480075	0.0515459	-0.0661639	0.0721166	0.0593705	-0.0715488	0.0489786	-0.198464	0.0141339	0.11007	1
