# Supplementary material for: Gdaphen, R pipeline to identify the most important qualitative and quantitative predictor variables from phenotypic data
Source: BMC Bioinformatics. 2023 Jan 26;24:28. doi: 10.1186/s12859-022-05111-0 (PMC9878791; doi:10.1186/s12859-022-05111-0)
Supplement: Supplementary file 4 — Additional file 4. Table S4: Input data of Scn9aR185H mutant mouse line. Each row shows data from one individual and each column all the features quantified and metadata. [file 12859_2022_5111_MOESM4_ESM.xlsx]

## Sheet: allGenotypes
Ind	Genotype	Sex:: Sex	Line:: LineName	Background:: Background (%)	Age:: Age (weeks)	Hot Plate 48:: Jump latency (s)	Hot Plate 48:: First response latency (s)	Hot Plate 48:: Coping reactions (nb/min)	Hot Plate 52:: Jump latency (s)	Hot Plate 52:: First response latency (s)	Hot Plate 52:: Coping reactions (nb/min)	Hot Plate 56:: Jump latency (s)	Hot Plate 56:: First response latency (s)	Hot Plate 56:: Coping reactions (nb/min)	Tail Flick:: Latency (s)	Hargreaves:: Latency (s)	Acetone:: Paw reactions (nb)	Acetone:: Duration paw reaction (s)	Cold Plate 5:: Paw lifts (nb)	Von Frey:: Mechanical threshold (g)	Tail Pressure:: Mechanical threshold (g)
42	wt	female	Scn9aR185H	C57BL/6NCr	10 - 14	120	34.7	5.5	60	17.27	10	30	7.81	14	11.4	8.23333	8	4.97667	4	0.44	169.233
74	wt	female	Scn9aR185H	C57BL/6NCr	10 - 14	120	37.71	6.5	60	16.81	9	30	8.93	14	11.9333	6.36667	5.66667	6.07	1	0.7925	185.3
96	wt	female	Scn9aR185H	C57BL/6NCr	10 - 14	120	39.02	4.5	60	15.42	10	30	11.42	14	9.93333	7.925	6	3.1	3	0.625	120.367
97	wt	female	Scn9aR185H	C57BL/6NCr	10 - 14	120	43.38	5	60	20.38	7	30	12.39	14	7.45	7	4	5.91333	4	0.7175	114.433
100	wt	female	Scn9aR185H	C57BL/6NCr	10 - 14	120	44.59	3	60	19.02	14	30	10.93	12	6.73333	7.63333	6.33333	6.46667	7	0.7575	112.2
101	wt	female	Scn9aR185H	C57BL/6NCr	10 - 14	120	44.35	5.5	60	18.03	10	30	13.09	14	7.83333	3.7	6.33333	7.53	2	0.76	124.733
184	wt	female	Scn9aR185H	C57BL/6NCr	10 - 14	120	62.74	2	60	22.72	9	30	15.27	14	5.2	8.41667	5.66667	12.25	1	0.805	155.767
12	wt	female	Scn9aR185H	C57BL/6NCr	10 - 14	120	43.91	8.5	60	14.48	14	30	7.52	24	9.26667	6.93333	6	2.61	1	1	154.967
14	wt	female	Scn9aR185H	C57BL/6NCr	10 - 14	120	43.88	4.5	47.18	21.24	23	30	10.95	20	5.73333	8.8	8	4.40333	3	0.56	222.833
31	wt	female	Scn9aR185H	C57BL/6NCr	10 - 14	120	54.27	6.5	60	18.67	15	20.05	10.87	30	11.4	8.09167	7.33333	3.44667	5	0.8425	211.167
33	wt	female	Scn9aR185H	C57BL/6NCr	10 - 14	120	55.07	4.5	60	21.29	18	12.53	10.84	28	9.33333	4.975	7.33333	2.75067	11	0.125	245.3
41	het	female	Scn9aR185H	C57BL/6NCr	10 - 14	120	34.59	3.5	60	20.17	15	30	11.71	16	5.26667	7.68333	8.33333	6.52333	7	1.4125	224.067
51	het	female	Scn9aR185H	C57BL/6NCr	10 - 14	120	51.28	4.5	60	17.36	11	30	16.38	12	5.03333	5.625	8	3.24	2	0.1475	190.2
98	het	female	Scn9aR185H	C57BL/6NCr	10 - 14	120	40.81	4	60	17.84	10	22.36	11.36	14	3.33333	9.78333	4.66667	3.52667	4	0.1285	102.433
99	het	female	Scn9aR185H	C57BL/6NCr	10 - 14	120	36.11	3.5	60	24.64	12	28.49	10.27	14	4.36667	9.3	5.66667	6.05333	0	0.04	183.333
162	het	female	Scn9aR185H	C57BL/6NCr	10 - 14	120	35.83	9	60	17.73	15	22.88	9.79	24	8.53333	7.39167	4.66667	2.99333	0	0.655	216.733
163	het	female	Scn9aR185H	C57BL/6NCr	10 - 14	120	35.81	10	60	12.53	15	30	8.12	20	6.96667	6.325	6	7.19333	1	1.0275	164.567
185	het	female	Scn9aR185H	C57BL/6NCr	10 - 14	120	43.2	7.5	60	18.64	17	22.09	13.59	22	8.53333	6.75	10	11.8367	3	0.1265	193.167
186	het	female	Scn9aR185H	C57BL/6NCr	10 - 14	120	44.88	3	60	22.38	10	30	12.45	18	7.66667	8.575	9.66667	20.15	7	0.5475	169.467
198	het	female	Scn9aR185H	C57BL/6NCr	10 - 14	120	29.06	7.5	54.25	16.9	15	10.19	10.19	20	4.93333	8.45	8	8.66333	6	0.92	151.967
199	het	female	Scn9aR185H	C57BL/6NCr	10 - 14	120	43.02	6	60	18.52	14	30	15.36	14	4.2	8.675	6.66667	7.36333	1	0.26	205
2	het	female	Scn9aR185H	C57BL/6NCr	10 - 14	120	56.56	4	40.87	18.2	12	30	9.62	22	9.03333	7	9	5.27	4	0.194	143.567
187	het	female	Scn9aR185H	C57BL/6NCr	10 - 14	120	30.55	8	60	15.34	16	23.83	11.47	26	7.3	3.83333	7.33333	4.59667	9	0.61	199.733
188	het	female	Scn9aR185H	C57BL/6NCr	10 - 14	120	24.11	14.5	48.83	18.09	21	24.67	10.57	24	10.1333	6.9	8	8.24	1	0.665	181.967
134	homo	female	Scn9aR185H	C57BL/6NCr	10 - 14	120	32.84	7	60	19.95	16	30	9.4	12	4.16667	7.625	8	21.8733	3	0.0725	101.917
189	homo	female	Scn9aR185H	C57BL/6NCr	10 - 14	120	72.63	5	60	17.67	15	21.73	13.23	18	6.03333	7.28333	9	10.88	4	0.7525	176.533
198	homo	female	Scn9aR185H	C57BL/6NCr	10 - 14	120	73.38	2.5	60	14.52	19	25.91	10.12	22	6.43333	5.23333	7	4.58	0	0.5775	187.733
4	homo	female	Scn9aR185H	C57BL/6NCr	10 - 14	120	48.8	2.5	60	21.78	14	16.16	13.7	24	9.76667	4.9875	7.66667	3.11333	1	0.361	191.067
8	homo	female	Scn9aR185H	C57BL/6NCr	10 - 14	120	43.45	2.5	43.02	23.88	18	14.99	8.88	30	5.3	8.48333	10.3333	6.02	1	0.2035	219.267
11	homo	female	Scn9aR185H	C57BL/6NCr	10 - 14	120	39.44	5.5	60	19.49	18	26.09	6.39	26	6.23333	6.18333	7.33333	5.18	3	0.352	169.833
51	homo	female	Scn9aR185H	C57BL/6NCr	10 - 14	120	38.19	3.5	60	21.16	10	21.56	10.54	18	4.06667	8.3	5	3.76333	1	0.275	170.167
53	homo	female	Scn9aR185H	C57BL/6NCr	10 - 14	120	44.87	3	60	17.66	17	19.23	11.8	22	7.73333	4.51667	8	6.85333	0	0.52	239.733
64	homo	female	Scn9aR185H	C57BL/6NCr	10 - 14	98.1	33.58	8	31.27	19.81	20	11.05	11.05	24	3.5	8.24167	7.33333	7.99667	3	0.5725	175.633
65	homo	female	Scn9aR185H	C57BL/6NCr	10 - 14	120	35.81	9.5	49.17	17.06	18	9.76	8.35	28	5.23333	6.64167	12.3333	11.8367	7	0.209	172.4
72	wt	male	Scn9aR185H	C57BL/6NCr	10 - 14	120	38.66	3.5	60	21.96	10	30	9.72	20	7.23333	6.34167	5.33333	1.47	5	1.19	244.467
102	wt	male	Scn9aR185H	C57BL/6NCr	10 - 14	120	37.52	7.5	60	18.55	13	18.76	8.63	20	4.8	8.75	6.33333	3.1	3	0.7	167.067
103	wt	male	Scn9aR185H	C57BL/6NCr	10 - 14	120	53.41	3	60	20.33	9	30	11.06	14	4.4	5.55	6.66667	6.76667	0	0.35	138.733
104	wt	male	Scn9aR185H	C57BL/6NCr	10 - 14	120	27.02	5.5	60	19.8	10	30	15.47	12	8.56667	8.625	6.33333	2.13667	4	0.3225	195.933
135	wt	male	Scn9aR185H	C57BL/6NCr	10 - 14	120	36.19	6.5	60	12.95	13	30	10.84	18	8	7.6	4.66667	3.24333	4	0.5775	167.233
136	wt	male	Scn9aR185H	C57BL/6NCr	10 - 14	120	34.8	6	60	18.26	15	14.35	9.74	18	12.2667	9.13333	4.66667	3.55333	0	0.306	207.8
153	wt	male	Scn9aR185H	C57BL/6NCr	10 - 14	120	69.48	2	60	18.7	13	30	14.25	16	5.8	4.15833	5.66667	2.97333	8	0.445	180.833
161	wt	male	Scn9aR185H	C57BL/6NCr	10 - 14	120	63.11	4	60	15.96	13	27.55	14.77	18	9.1	10.3	5	2.16667	3	0.169	143.833
169	wt	male	Scn9aR185H	C57BL/6NCr	10 - 14	120	43.87	5	60	21.63	15	30	15.27	18	12.2667	5.46667	4.66667	3.21	1	0.5825	179.433
65	wt	male	Scn9aR185H	C57BL/6NCr	10 - 14	120	40.65	5	60	21.3	13	22.83	15.63	10	6.93333	6.38333	9.66667	13.8167	10	0.2425	163.833
2	wt	male	Scn9aR185H	C57BL/6NCr	10 - 14	120	66.39	2	60	21.73	13	19.37	12.43	20	7.93333	7.10833	3	0.656667	0	0.8625	178.233
29	wt	male	Scn9aR185H	C57BL/6NCr	10 - 14	120	32.3	0.5	60	21.04	14	30	15.53	16	6.1	4	5.33333	1.29333	9	0.885	182.167
34	wt	male	Scn9aR185H	C57BL/6NCr	10 - 14	120	51.75	1.5	60	21.57	16	30	11.84	14	5.3	9.75	3.66667	1.07667	3	0.99	224.967
52	het	male	Scn9aR185H	C57BL/6NCr	10 - 14	120	52.22	3	60	18.48	12	30	18.55	6	12.7	3.21667	4	13.6367	10	0.035	177.733
53	het	male	Scn9aR185H	C57BL/6NCr	10 - 14	120	68.4	4.5	60	16.08	13	30	11.95	12	5.13333	6.42917	2.33333	1.11667	10	0.195	186.433
105	het	male	Scn9aR185H	C57BL/6NCr	10 - 14	120	38.34	4.5	60	14.7	12	30	11.38	12	5.93333	9.45	4.33333	1.41	2	0.0115	169.8
149	het	male	Scn9aR185H	C57BL/6NCr	10 - 14	120	44.45	7	60	18.39	17	30	10.09	16	8.53333	4.875	5.33333	3.02667	8	0.0235	155.633
166	het	male	Scn9aR185H	C57BL/6NCr	10 - 14	120	37.91	5.5	60	25.59	11	11.88	11.88	16	12.5667	8.725	8.33333	8.56667	3	0.7825	142.033
167	het	male	Scn9aR185H	C57BL/6NCr	10 - 14	120	35.55	7	47.82	13.98	16	30	10.38	20	12.2333	10.5667	1.66667	1.05333	0	0.715	173.567
168	het	male	Scn9aR185H	C57BL/6NCr	10 - 14	120	33.51	8	60	19.34	12	18.51	11.04	22	10.8	10.5333	4	2.8	6	0.475	203.133
190	het	male	Scn9aR185H	C57BL/6NCr	10 - 14	120	57.88	0.5	48.93	23.77	11	15.6	8.61	22	3.93333	12.975	3	1.75333	0	0.7275	160.767
6	het	male	Scn9aR185H	C57BL/6NCr	10 - 14	120	44.78	6.5	60	25.51	11	30	15.63	8	5.76667	10.875	5.66667	4.31333	1	0.0245	190.633
195	het	male	Scn9aR185H	C57BL/6NCr	10 - 14	120	40.84	7.5	60	14.24	19	30	15.31	22	4.9	5.675	9.33333	3.72	1	0.3125	166.533
3	het	male	Scn9aR185H	C57BL/6NCr	10 - 14	120	55.84	4	60	17.88	17	30	10.27	16	10.1	6.3	5.33333	2.59667	2	0.52	215.9
193	het	male	Scn9aR185H	C57BL/6NCr	10 - 14	120	34.99	5	60	19.44	16	22.54	10.81	22	7.3	9.46667	5.66667	1.87667	3	0.7575	172.167
196	het	male	Scn9aR185H	C57BL/6NCr	10 - 14	120	41.68	4.5	60	15.08	14	30	10.83	14	7.06667	7.59167	3.33333	1.95333	2	0.604	175
197	het	male	Scn9aR185H	C57BL/6NCr	10 - 14	120	36.72	7.5	60	17.78	15	20.34	10.82	16	7.73333	6.71667	5	1.29667	0	0.515	127.3
66	het	male	Scn9aR185H	C57BL/6NCr	10 - 14	120	44.78	6.5	60	20.17	14	30	9.16	22	5.66667	5.70833	3	1.14	3	0.223	155.967
137	homo	male	Scn9aR185H	C57BL/6NCr	10 - 14	120	40.72	8	60	10.2	16	20.45	8.98	22	8.03333	10.9833	9	3.43	0	0.11	205.567
148	homo	male	Scn9aR185H	C57BL/6NCr	10 - 14	120	34.2	4.5	60	20.41	12	30	8.58	16	8.16667	8.11667	10	7.56667	2	0.1	215.067
151	homo	male	Scn9aR185H	C57BL/6NCr	10 - 14	120	34.49	8	60	12.65	15	30	8.23	20	7.33333	5.475	8	4.88	4	0.311	138.713
154	homo	male	Scn9aR185H	C57BL/6NCr	10 - 14	120	50.52	2.5	60	12.77	16	30	12.74	18	7.56667	10.425	5.66667	2.62667	3	0.79	181.6
160	homo	male	Scn9aR185H	C57BL/6NCr	10 - 14	120	40.91	8.5	60	19.23	11	30	11.46	22	9.86667	5.3	4.33333	3.64333	2	0.4075	167.1
191	homo	male	Scn9aR185H	C57BL/6NCr	10 - 14	120	39.17	8.5	60	19.28	15	12.9	12.9	14	4.4	9.475	4	5.05333	2	0.25	165.133
3	homo	male	Scn9aR185H	C57BL/6NCr	10 - 14	120	37.31	6	60	21.06	10	30	10.95	22	5.93333	5.05833	5.66667	4.97667	0	0.0165	197.533
4	homo	male	Scn9aR185H	C57BL/6NCr	10 - 14	120	45.52	6.5	60	18.44	15	27.95	12.78	20	7.23333	9.525	8	8.16	2	0.185	193.167
5	homo	male	Scn9aR185H	C57BL/6NCr	10 - 14	120	75.21	1	60	25.13	13	30	12.37	18	6.36667	6.95	5	7.46333	1	0.14	160.367
194	homo	male	Scn9aR185H	C57BL/6NCr	10 - 14	120	34.26	8	60	31.73	9	30	8.56	24	8.53333	4.2	5.66667	4.36	1	0.52	207
192	homo	male	Scn9aR185H	C57BL/6NCr	10 - 14	120	43.98	2	60	13.03	17	30	13.98	20	7.83333	12.6417	8.66667	4.62667	0	0.9025	238.167

## Sheet: homo_vs_wt
Ind	Genotype	Sex:: Sex	Line:: LineName	Background:: Background (%)	Age:: Age (weeks)	Hot Plate 48:: Jump latency (s)	Hot Plate 48:: First response latency (s)	Hot Plate 48:: Coping reactions (nb/min)	Hot Plate 52:: Jump latency (s)	Hot Plate 52:: First response latency (s)	Hot Plate 52:: Coping reactions (nb/min)	Hot Plate 56:: Jump latency (s)	Hot Plate 56:: First response latency (s)	Hot Plate 56:: Coping reactions (nb/min)	Tail Flick:: Latency (s)	Hargreaves:: Latency (s)	Acetone:: Paw reactions (nb)	Acetone:: Duration paw reaction (s)	Cold Plate 5:: Paw lifts (nb)	Von Frey:: Mechanical threshold (g)	Tail Pressure:: Mechanical threshold (g)
42	wt	female	Scn9aR185H	C57BL/6NCr	10 - 14	120	34.7	5.5	60	17.27	10	30	7.81	14	11.4	8.23333	8	4.97667	4	0.44	169.233
74	wt	female	Scn9aR185H	C57BL/6NCr	10 - 14	120	37.71	6.5	60	16.81	9	30	8.93	14	11.9333	6.36667	5.66667	6.07	1	0.7925	185.3
96	wt	female	Scn9aR185H	C57BL/6NCr	10 - 14	120	39.02	4.5	60	15.42	10	30	11.42	14	9.93333	7.925	6	3.1	3	0.625	120.367
97	wt	female	Scn9aR185H	C57BL/6NCr	10 - 14	120	43.38	5	60	20.38	7	30	12.39	14	7.45	7	4	5.91333	4	0.7175	114.433
100	wt	female	Scn9aR185H	C57BL/6NCr	10 - 14	120	44.59	3	60	19.02	14	30	10.93	12	6.73333	7.63333	6.33333	6.46667	7	0.7575	112.2
101	wt	female	Scn9aR185H	C57BL/6NCr	10 - 14	120	44.35	5.5	60	18.03	10	30	13.09	14	7.83333	3.7	6.33333	7.53	2	0.76	124.733
184	wt	female	Scn9aR185H	C57BL/6NCr	10 - 14	120	62.74	2	60	22.72	9	30	15.27	14	5.2	8.41667	5.66667	12.25	1	0.805	155.767
12	wt	female	Scn9aR185H	C57BL/6NCr	10 - 14	120	43.91	8.5	60	14.48	14	30	7.52	24	9.26667	6.93333	6	2.61	1	1	154.967
14	wt	female	Scn9aR185H	C57BL/6NCr	10 - 14	120	43.88	4.5	47.18	21.24	23	30	10.95	20	5.73333	8.8	8	4.40333	3	0.56	222.833
31	wt	female	Scn9aR185H	C57BL/6NCr	10 - 14	120	54.27	6.5	60	18.67	15	20.05	10.87	30	11.4	8.09167	7.33333	3.44667	5	0.8425	211.167
33	wt	female	Scn9aR185H	C57BL/6NCr	10 - 14	120	55.07	4.5	60	21.29	18	12.53	10.84	28	9.33333	4.975	7.33333	2.75067	11	0.125	245.3
134	homo	female	Scn9aR185H	C57BL/6NCr	10 - 14	120	32.84	7	60	19.95	16	30	9.4	12	4.16667	7.625	8	21.8733	3	0.0725	101.917
189	homo	female	Scn9aR185H	C57BL/6NCr	10 - 14	120	72.63	5	60	17.67	15	21.73	13.23	18	6.03333	7.28333	9	10.88	4	0.7525	176.533
198	homo	female	Scn9aR185H	C57BL/6NCr	10 - 14	120	73.38	2.5	60	14.52	19	25.91	10.12	22	6.43333	5.23333	7	4.58	0	0.5775	187.733
4	homo	female	Scn9aR185H	C57BL/6NCr	10 - 14	120	48.8	2.5	60	21.78	14	16.16	13.7	24	9.76667	4.9875	7.66667	3.11333	1	0.361	191.067
8	homo	female	Scn9aR185H	C57BL/6NCr	10 - 14	120	43.45	2.5	43.02	23.88	18	14.99	8.88	30	5.3	8.48333	10.3333	6.02	1	0.2035	219.267
11	homo	female	Scn9aR185H	C57BL/6NCr	10 - 14	120	39.44	5.5	60	19.49	18	26.09	6.39	26	6.23333	6.18333	7.33333	5.18	3	0.352	169.833
51	homo	female	Scn9aR185H	C57BL/6NCr	10 - 14	120	38.19	3.5	60	21.16	10	21.56	10.54	18	4.06667	8.3	5	3.76333	1	0.275	170.167
53	homo	female	Scn9aR185H	C57BL/6NCr	10 - 14	120	44.87	3	60	17.66	17	19.23	11.8	22	7.73333	4.51667	8	6.85333	0	0.52	239.733
64	homo	female	Scn9aR185H	C57BL/6NCr	10 - 14	98.1	33.58	8	31.27	19.81	20	11.05	11.05	24	3.5	8.24167	7.33333	7.99667	3	0.5725	175.633
65	homo	female	Scn9aR185H	C57BL/6NCr	10 - 14	120	35.81	9.5	49.17	17.06	18	9.76	8.35	28	5.23333	6.64167	12.3333	11.8367	7	0.209	172.4
72	wt	male	Scn9aR185H	C57BL/6NCr	10 - 14	120	38.66	3.5	60	21.96	10	30	9.72	20	7.23333	6.34167	5.33333	1.47	5	1.19	244.467
102	wt	male	Scn9aR185H	C57BL/6NCr	10 - 14	120	37.52	7.5	60	18.55	13	18.76	8.63	20	4.8	8.75	6.33333	3.1	3	0.7	167.067
103	wt	male	Scn9aR185H	C57BL/6NCr	10 - 14	120	53.41	3	60	20.33	9	30	11.06	14	4.4	5.55	6.66667	6.76667	0	0.35	138.733
104	wt	male	Scn9aR185H	C57BL/6NCr	10 - 14	120	27.02	5.5	60	19.8	10	30	15.47	12	8.56667	8.625	6.33333	2.13667	4	0.3225	195.933
135	wt	male	Scn9aR185H	C57BL/6NCr	10 - 14	120	36.19	6.5	60	12.95	13	30	10.84	18	8	7.6	4.66667	3.24333	4	0.5775	167.233
136	wt	male	Scn9aR185H	C57BL/6NCr	10 - 14	120	34.8	6	60	18.26	15	14.35	9.74	18	12.2667	9.13333	4.66667	3.55333	0	0.306	207.8
153	wt	male	Scn9aR185H	C57BL/6NCr	10 - 14	120	69.48	2	60	18.7	13	30	14.25	16	5.8	4.15833	5.66667	2.97333	8	0.445	180.833
161	wt	male	Scn9aR185H	C57BL/6NCr	10 - 14	120	63.11	4	60	15.96	13	27.55	14.77	18	9.1	10.3	5	2.16667	3	0.169	143.833
169	wt	male	Scn9aR185H	C57BL/6NCr	10 - 14	120	43.87	5	60	21.63	15	30	15.27	18	12.2667	5.46667	4.66667	3.21	1	0.5825	179.433
65	wt	male	Scn9aR185H	C57BL/6NCr	10 - 14	120	40.65	5	60	21.3	13	22.83	15.63	10	6.93333	6.38333	9.66667	13.8167	10	0.2425	163.833
2	wt	male	Scn9aR185H	C57BL/6NCr	10 - 14	120	66.39	2	60	21.73	13	19.37	12.43	20	7.93333	7.10833	3	0.656667	0	0.8625	178.233
29	wt	male	Scn9aR185H	C57BL/6NCr	10 - 14	120	32.3	0.5	60	21.04	14	30	15.53	16	6.1	4	5.33333	1.29333	9	0.885	182.167
34	wt	male	Scn9aR185H	C57BL/6NCr	10 - 14	120	51.75	1.5	60	21.57	16	30	11.84	14	5.3	9.75	3.66667	1.07667	3	0.99	224.967
137	homo	male	Scn9aR185H	C57BL/6NCr	10 - 14	120	40.72	8	60	10.2	16	20.45	8.98	22	8.03333	10.9833	9	3.43	0	0.11	205.567
148	homo	male	Scn9aR185H	C57BL/6NCr	10 - 14	120	34.2	4.5	60	20.41	12	30	8.58	16	8.16667	8.11667	10	7.56667	2	0.1	215.067
151	homo	male	Scn9aR185H	C57BL/6NCr	10 - 14	120	34.49	8	60	12.65	15	30	8.23	20	7.33333	5.475	8	4.88	4	0.311	138.713
154	homo	male	Scn9aR185H	C57BL/6NCr	10 - 14	120	50.52	2.5	60	12.77	16	30	12.74	18	7.56667	10.425	5.66667	2.62667	3	0.79	181.6
160	homo	male	Scn9aR185H	C57BL/6NCr	10 - 14	120	40.91	8.5	60	19.23	11	30	11.46	22	9.86667	5.3	4.33333	3.64333	2	0.4075	167.1
191	homo	male	Scn9aR185H	C57BL/6NCr	10 - 14	120	39.17	8.5	60	19.28	15	12.9	12.9	14	4.4	9.475	4	5.05333	2	0.25	165.133
3	homo	male	Scn9aR185H	C57BL/6NCr	10 - 14	120	37.31	6	60	21.06	10	30	10.95	22	5.93333	5.05833	5.66667	4.97667	0	0.0165	197.533
4	homo	male	Scn9aR185H	C57BL/6NCr	10 - 14	120	45.52	6.5	60	18.44	15	27.95	12.78	20	7.23333	9.525	8	8.16	2	0.185	193.167
5	homo	male	Scn9aR185H	C57BL/6NCr	10 - 14	120	75.21	1	60	25.13	13	30	12.37	18	6.36667	6.95	5	7.46333	1	0.14	160.367
194	homo	male	Scn9aR185H	C57BL/6NCr	10 - 14	120	34.26	8	60	31.73	9	30	8.56	24	8.53333	4.2	5.66667	4.36	1	0.52	207
192	homo	male	Scn9aR185H	C57BL/6NCr	10 - 14	120	43.98	2	60	13.03	17	30	13.98	20	7.83333	12.6417	8.66667	4.62667	0	0.9025	238.167

## Sheet: het_vs_wt
Ind	Genotype	Sex:: Sex	Line:: LineName	Background:: Background (%)	Age:: Age (weeks)	Hot Plate 48:: Jump latency (s)	Hot Plate 48:: First response latency (s)	Hot Plate 48:: Coping reactions (nb/min)	Hot Plate 52:: Jump latency (s)	Hot Plate 52:: First response latency (s)	Hot Plate 52:: Coping reactions (nb/min)	Hot Plate 56:: Jump latency (s)	Hot Plate 56:: First response latency (s)	Hot Plate 56:: Coping reactions (nb/min)	Tail Flick:: Latency (s)	Hargreaves:: Latency (s)	Acetone:: Paw reactions (nb)	Acetone:: Duration paw reaction (s)	Cold Plate 5:: Paw lifts (nb)	Von Frey:: Mechanical threshold (g)	Tail Pressure:: Mechanical threshold (g)
42	wt	female	Scn9aR185H	C57BL/6NCr	10 - 14	120	34.7	5.5	60	17.27	10	30	7.81	14	11.4	8.23333	8	4.97667	4	0.44	169.233
74	wt	female	Scn9aR185H	C57BL/6NCr	10 - 14	120	37.71	6.5	60	16.81	9	30	8.93	14	11.9333	6.36667	5.66667	6.07	1	0.7925	185.3
96	wt	female	Scn9aR185H	C57BL/6NCr	10 - 14	120	39.02	4.5	60	15.42	10	30	11.42	14	9.93333	7.925	6	3.1	3	0.625	120.367
97	wt	female	Scn9aR185H	C57BL/6NCr	10 - 14	120	43.38	5	60	20.38	7	30	12.39	14	7.45	7	4	5.91333	4	0.7175	114.433
100	wt	female	Scn9aR185H	C57BL/6NCr	10 - 14	120	44.59	3	60	19.02	14	30	10.93	12	6.73333	7.63333	6.33333	6.46667	7	0.7575	112.2
101	wt	female	Scn9aR185H	C57BL/6NCr	10 - 14	120	44.35	5.5	60	18.03	10	30	13.09	14	7.83333	3.7	6.33333	7.53	2	0.76	124.733
184	wt	female	Scn9aR185H	C57BL/6NCr	10 - 14	120	62.74	2	60	22.72	9	30	15.27	14	5.2	8.41667	5.66667	12.25	1	0.805	155.767
12	wt	female	Scn9aR185H	C57BL/6NCr	10 - 14	120	43.91	8.5	60	14.48	14	30	7.52	24	9.26667	6.93333	6	2.61	1	1	154.967
14	wt	female	Scn9aR185H	C57BL/6NCr	10 - 14	120	43.88	4.5	47.18	21.24	23	30	10.95	20	5.73333	8.8	8	4.40333	3	0.56	222.833
31	wt	female	Scn9aR185H	C57BL/6NCr	10 - 14	120	54.27	6.5	60	18.67	15	20.05	10.87	30	11.4	8.09167	7.33333	3.44667	5	0.8425	211.167
33	wt	female	Scn9aR185H	C57BL/6NCr	10 - 14	120	55.07	4.5	60	21.29	18	12.53	10.84	28	9.33333	4.975	7.33333	2.75067	11	0.125	245.3
41	het	female	Scn9aR185H	C57BL/6NCr	10 - 14	120	34.59	3.5	60	20.17	15	30	11.71	16	5.26667	7.68333	8.33333	6.52333	7	1.4125	224.067
51	het	female	Scn9aR185H	C57BL/6NCr	10 - 14	120	51.28	4.5	60	17.36	11	30	16.38	12	5.03333	5.625	8	3.24	2	0.1475	190.2
98	het	female	Scn9aR185H	C57BL/6NCr	10 - 14	120	40.81	4	60	17.84	10	22.36	11.36	14	3.33333	9.78333	4.66667	3.52667	4	0.1285	102.433
99	het	female	Scn9aR185H	C57BL/6NCr	10 - 14	120	36.11	3.5	60	24.64	12	28.49	10.27	14	4.36667	9.3	5.66667	6.05333	0	0.04	183.333
162	het	female	Scn9aR185H	C57BL/6NCr	10 - 14	120	35.83	9	60	17.73	15	22.88	9.79	24	8.53333	7.39167	4.66667	2.99333	0	0.655	216.733
163	het	female	Scn9aR185H	C57BL/6NCr	10 - 14	120	35.81	10	60	12.53	15	30	8.12	20	6.96667	6.325	6	7.19333	1	1.0275	164.567
185	het	female	Scn9aR185H	C57BL/6NCr	10 - 14	120	43.2	7.5	60	18.64	17	22.09	13.59	22	8.53333	6.75	10	11.8367	3	0.1265	193.167
186	het	female	Scn9aR185H	C57BL/6NCr	10 - 14	120	44.88	3	60	22.38	10	30	12.45	18	7.66667	8.575	9.66667	20.15	7	0.5475	169.467
198	het	female	Scn9aR185H	C57BL/6NCr	10 - 14	120	29.06	7.5	54.25	16.9	15	10.19	10.19	20	4.93333	8.45	8	8.66333	6	0.92	151.967
199	het	female	Scn9aR185H	C57BL/6NCr	10 - 14	120	43.02	6	60	18.52	14	30	15.36	14	4.2	8.675	6.66667	7.36333	1	0.26	205
2	het	female	Scn9aR185H	C57BL/6NCr	10 - 14	120	56.56	4	40.87	18.2	12	30	9.62	22	9.03333	7	9	5.27	4	0.194	143.567
187	het	female	Scn9aR185H	C57BL/6NCr	10 - 14	120	30.55	8	60	15.34	16	23.83	11.47	26	7.3	3.83333	7.33333	4.59667	9	0.61	199.733
188	het	female	Scn9aR185H	C57BL/6NCr	10 - 14	120	24.11	14.5	48.83	18.09	21	24.67	10.57	24	10.1333	6.9	8	8.24	1	0.665	181.967
72	wt	male	Scn9aR185H	C57BL/6NCr	10 - 14	120	38.66	3.5	60	21.96	10	30	9.72	20	7.23333	6.34167	5.33333	1.47	5	1.19	244.467
102	wt	male	Scn9aR185H	C57BL/6NCr	10 - 14	120	37.52	7.5	60	18.55	13	18.76	8.63	20	4.8	8.75	6.33333	3.1	3	0.7	167.067
103	wt	male	Scn9aR185H	C57BL/6NCr	10 - 14	120	53.41	3	60	20.33	9	30	11.06	14	4.4	5.55	6.66667	6.76667	0	0.35	138.733
104	wt	male	Scn9aR185H	C57BL/6NCr	10 - 14	120	27.02	5.5	60	19.8	10	30	15.47	12	8.56667	8.625	6.33333	2.13667	4	0.3225	195.933
135	wt	male	Scn9aR185H	C57BL/6NCr	10 - 14	120	36.19	6.5	60	12.95	13	30	10.84	18	8	7.6	4.66667	3.24333	4	0.5775	167.233
136	wt	male	Scn9aR185H	C57BL/6NCr	10 - 14	120	34.8	6	60	18.26	15	14.35	9.74	18	12.2667	9.13333	4.66667	3.55333	0	0.306	207.8
153	wt	male	Scn9aR185H	C57BL/6NCr	10 - 14	120	69.48	2	60	18.7	13	30	14.25	16	5.8	4.15833	5.66667	2.97333	8	0.445	180.833
161	wt	male	Scn9aR185H	C57BL/6NCr	10 - 14	120	63.11	4	60	15.96	13	27.55	14.77	18	9.1	10.3	5	2.16667	3	0.169	143.833
169	wt	male	Scn9aR185H	C57BL/6NCr	10 - 14	120	43.87	5	60	21.63	15	30	15.27	18	12.2667	5.46667	4.66667	3.21	1	0.5825	179.433
65	wt	male	Scn9aR185H	C57BL/6NCr	10 - 14	120	40.65	5	60	21.3	13	22.83	15.63	10	6.93333	6.38333	9.66667	13.8167	10	0.2425	163.833
2	wt	male	Scn9aR185H	C57BL/6NCr	10 - 14	120	66.39	2	60	21.73	13	19.37	12.43	20	7.93333	7.10833	3	0.656667	0	0.8625	178.233
29	wt	male	Scn9aR185H	C57BL/6NCr	10 - 14	120	32.3	0.5	60	21.04	14	30	15.53	16	6.1	4	5.33333	1.29333	9	0.885	182.167
34	wt	male	Scn9aR185H	C57BL/6NCr	10 - 14	120	51.75	1.5	60	21.57	16	30	11.84	14	5.3	9.75	3.66667	1.07667	3	0.99	224.967
52	het	male	Scn9aR185H	C57BL/6NCr	10 - 14	120	52.22	3	60	18.48	12	30	18.55	6	12.7	3.21667	4	13.6367	10	0.035	177.733
53	het	male	Scn9aR185H	C57BL/6NCr	10 - 14	120	68.4	4.5	60	16.08	13	30	11.95	12	5.13333	6.42917	2.33333	1.11667	10	0.195	186.433
105	het	male	Scn9aR185H	C57BL/6NCr	10 - 14	120	38.34	4.5	60	14.7	12	30	11.38	12	5.93333	9.45	4.33333	1.41	2	0.0115	169.8
149	het	male	Scn9aR185H	C57BL/6NCr	10 - 14	120	44.45	7	60	18.39	17	30	10.09	16	8.53333	4.875	5.33333	3.02667	8	0.0235	155.633
166	het	male	Scn9aR185H	C57BL/6NCr	10 - 14	120	37.91	5.5	60	25.59	11	11.88	11.88	16	12.5667	8.725	8.33333	8.56667	3	0.7825	142.033
167	het	male	Scn9aR185H	C57BL/6NCr	10 - 14	120	35.55	7	47.82	13.98	16	30	10.38	20	12.2333	10.5667	1.66667	1.05333	0	0.715	173.567
168	het	male	Scn9aR185H	C57BL/6NCr	10 - 14	120	33.51	8	60	19.34	12	18.51	11.04	22	10.8	10.5333	4	2.8	6	0.475	203.133
190	het	male	Scn9aR185H	C57BL/6NCr	10 - 14	120	57.88	0.5	48.93	23.77	11	15.6	8.61	22	3.93333	12.975	3	1.75333	0	0.7275	160.767
6	het	male	Scn9aR185H	C57BL/6NCr	10 - 14	120	44.78	6.5	60	25.51	11	30	15.63	8	5.76667	10.875	5.66667	4.31333	1	0.0245	190.633
195	het	male	Scn9aR185H	C57BL/6NCr	10 - 14	120	40.84	7.5	60	14.24	19	30	15.31	22	4.9	5.675	9.33333	3.72	1	0.3125	166.533
3	het	male	Scn9aR185H	C57BL/6NCr	10 - 14	120	55.84	4	60	17.88	17	30	10.27	16	10.1	6.3	5.33333	2.59667	2	0.52	215.9
193	het	male	Scn9aR185H	C57BL/6NCr	10 - 14	120	34.99	5	60	19.44	16	22.54	10.81	22	7.3	9.46667	5.66667	1.87667	3	0.7575	172.167
196	het	male	Scn9aR185H	C57BL/6NCr	10 - 14	120	41.68	4.5	60	15.08	14	30	10.83	14	7.06667	7.59167	3.33333	1.95333	2	0.604	175
197	het	male	Scn9aR185H	C57BL/6NCr	10 - 14	120	36.72	7.5	60	17.78	15	20.34	10.82	16	7.73333	6.71667	5	1.29667	0	0.515	127.3
66	het	male	Scn9aR185H	C57BL/6NCr	10 - 14	120	44.78	6.5	60	20.17	14	30	9.16	22	5.66667	5.70833	3	1.14	3	0.223	155.967
